# Supplementary material for: Peste des Petits Ruminants Virus Infection at the Wildlife–Livestock Interface in the Greater Serengeti Ecosystem, 2015–2019
Source: Viruses. 2021 May 6;13(5):838. doi: 10.3390/v13050838 (PMC8148116; doi:10.3390/v13050838)
Supplement: Supplementary file 1 [file viruses-13-00838-s001.zip]

Archive with 1 entries (1 files):
- viruses-1160873-supplementary.pdf
